# Supplementary material for: Circulating miRNA-451a and miRNA-328-3p as Potential Markers of Coronary Artery Aneurysmal Disease
Source: Int J Mol Sci. 2023 Mar 18;24(6):5817. doi: 10.3390/ijms24065817 (PMC10058788; doi:10.3390/ijms24065817)
Supplement: Supplementary file 1 [file ijms-24-05817-s001.zip]

Archive with 1 entries (1 files):
- ijms-2287080-supplementary.pdf
